# Supplementary material for: Predictors of placebo response in three large clinical trials of the V1a receptor antagonist balovaptan in autism spectrum disorder
Source: Neuropsychopharmacology. 2023 Apr 12;48(8):1201–16. doi: 10.1038/s41386-023-01573-9 (PMC10267133; doi:10.1038/s41386-023-01573-9)
Supplement: Supplementary file 2 — S1a [file 41386_2023_1573_MOESM2_ESM.csv]

	Balovaptan (N=126)	Placebo (N=113)	Total (N=239)	p.value
AGE				1
Mean (SD)	27.4 (9.9)	27.4 (9.8)	27.4 (9.8)
Range	18.0 - 62.0	18.0 - 58.0	18.0 - 62.0
IQ				1
Mean (SD)	103.2 (18.0)	106.2 (18.3)	104.6 (18.1)
Range	70.0 - 143.0	71.0 - 175.0	70.0 - 175.0
BBMI				1
Mean (SD)	29.3 (8.0)	28.6 (8.1)	29.0 (8.0)
Range	17.4 - 66.6	17.1 - 56.5	17.1 - 66.6
SITE_WEIGHT_byarm				1
Mean (SD)	6.9 (3.6)	6.7 (4.6)	6.8 (4.1)
Range	1.0 - 14.0	1.0 - 16.0	1.0 - 16.0
SITE_NUM_byarm				< 0.01
Mean (SD)	40.0 (0.0)	44.0 (0.0)	41.9 (2.0)
Range	40.0 - 40.0	44.0 - 44.0	40.0 - 44.0
PedsQL_FamilyImpactTotal_BASELINE				1
Mean (SD)	60.4 (19.9)	60.4 (17.5)	60.4 (18.8)
Range	9.7 - 96.5	12.5 - 100.0	9.7 - 100.0
SRS2_TotalRaw_BASELINE				1
Mean (SD)	120.8 (20.7)	123.1 (24.3)	121.9 (22.5)
Range	78.0 - 186.0	85.0 - 184.0	78.0 - 186.0
VABS_2DC_BASELINE				1
Mean (SD)	68.1 (15.5)	68.2 (16.5)	68.2 (16.0)
Range	25.5 - 100.5	20.5 - 104.0	20.5 - 104.0
VABS_COM_BASELINE				1
Mean (SD)	68.0 (19.1)	67.5 (20.5)	67.7 (19.7)
Range	21.0 - 113.0	21.0 - 113.0	21.0 - 113.0
VABS_SOC_BASELINE				1
Mean (SD)	68.2 (17.3)	68.9 (16.6)	68.6 (16.9)
Range	20.0 - 101.0	20.0 - 111.0	20.0 - 111.0
RBSR.Compulsive_BASELINE				1
Mean (SD)	3.9 (3.9)	4.5 (4.6)	4.2 (4.3)
Range	0.0 - 22.0	0.0 - 21.0	0.0 - 22.0
RBSR.Restricted_BASELINE				1
Mean (SD)	2.9 (2.4)	2.9 (2.7)	2.9 (2.5)
Range	0.0 - 9.0	0.0 - 11.0	0.0 - 11.0
RBSR.Ritualistic_BASELINE				1
Mean (SD)	3.7 (3.3)	4.5 (4.2)	4.1 (3.7)
Range	0.0 - 15.0	0.0 - 17.0	0.0 - 17.0
RBSR.Sameness_BASELINE				1
Mean (SD)	7.5 (6.4)	8.3 (6.5)	7.9 (6.4)
Range	0.0 - 31.0	0.0 - 29.0	0.0 - 31.0
RBSR.Selfinjurious_BASELINE				1
Mean (SD)	2.0 (2.6)	1.8 (2.5)	1.9 (2.6)
Range	0.0 - 11.0	0.0 - 10.0	0.0 - 11.0
RBSR.Stereotyped_BASELINE				1
Mean (SD)	3.4 (3.2)	3.0 (2.9)	3.2 (3.1)
Range	0.0 - 13.0	0.0 - 12.0	0.0 - 13.0
dropout_byarmsite				1
Mean (SD)	0.1 (0.1)	0.1 (0.1)	0.1 (0.1)
Range	0.0 - 0.5	0.0 - 0.5	0.0 - 0.5
VABS_2DC				1
Mean (SD)	3.1 (9.7)	4.8 (12.3)	3.9 (11.0)
Range	-59.5	-70.5	-73.5
ori_aviation
N	126 (100.0%)	113 (100.0%)	239 (100.0%)
Y	0 (0.0%)	0 (0.0%)	0 (0.0%)
ori_vanilla
N	126 (100.0%)	113 (100.0%)	239 (100.0%)
Y	0 (0.0%)	0 (0.0%)	0 (0.0%)
ori_viaduct
N	0 (0.0%)	0 (0.0%)	0 (0.0%)
Y	126 (100.0%)	113 (100.0%)	239 (100.0%)
SEX_F				1
N	99 (78.6%)	90 (79.6%)	189 (79.1%)
Y	27 (21.4%)	23 (20.4%)	50 (20.9%)
SEX_M				1
N	27 (21.4%)	23 (20.4%)	50 (20.9%)
Y	99 (78.6%)	90 (79.6%)	189 (79.1%)
COUNTRY_EU				1
N	99 (78.6%)	92 (81.4%)	191 (79.9%)
Y	27 (21.4%)	21 (18.6%)	48 (20.1%)
COUNTRY_US_CAN				1
N	27 (21.4%)	21 (18.6%)	48 (20.1%)
Y	99 (78.6%)	92 (81.4%)	191 (79.9%)
race2_ASIAN				1
N	123 (97.6%)	109 (96.5%)	232 (97.1%)
Y	3 (2.4%)	4 (3.5%)	7 (2.9%)
race2_BLACK_AFRICAN_AMERICAN				1
N	119 (94.4%)	107 (94.7%)	226 (94.6%)
Y	7 (5.6%)	6 (5.3%)	13 (5.4%)
race2_WHITE				1
N	14 (11.1%)	14 (12.4%)	28 (11.7%)
Y	112 (88.9%)	99 (87.6%)	211 (88.3%)
COGNITIVE.AND.ATTENTION.DISORDERS.AND.DISTURBANCES				1
N	71 (56.3%)	74 (65.5%)	145 (60.7%)
Y	55 (43.7%)	39 (34.5%)	94 (39.3%)
ANXIETY.DISORDERS.AND.SYMPTOMS				1
N	74 (58.7%)	63 (55.8%)	137 (57.3%)
Y	52 (41.3%)	50 (44.2%)	102 (42.7%)
DEPRESSED.MOOD.DISORDERS.AND.DISTURBANCES				1
N	76 (60.3%)	67 (59.3%)	143 (59.8%)
Y	50 (39.7%)	46 (40.7%)	96 (40.2%)
SLEEP.DISORDERS.AND.DISTURBANCES				1
N	101 (80.2%)	94 (83.2%)	195 (81.6%)
Y	25 (19.8%)	19 (16.8%)	44 (18.4%)
DEVELOPMENTAL.DISORDERS.NEC				1
N	118 (93.7%)	108 (95.6%)	226 (94.6%)
Y	8 (6.3%)	5 (4.4%)	13 (5.4%)
MOOD.DISORDERS.AND.DISTURBANCES.NEC				1
N	118 (93.7%)	111 (98.2%)	229 (95.8%)
Y	8 (6.3%)	2 (1.8%)	10 (4.2%)
PSYCHIATRIC.AND.BEHAVIOURAL.SYMPTOMS.NEC				1
N	124 (98.4%)	112 (99.1%)	236 (98.7%)
Y	2 (1.6%)	1 (0.9%)	3 (1.3%)
MANIC.AND.BIPOLAR.MOOD.DISORDERS.AND.DISTURBANCES				1
N	121 (96.0%)	109 (96.5%)	230 (96.2%)
Y	5 (4.0%)	4 (3.5%)	9 (3.8%)
PSYCHIATRIC.DISORDERS.NEC				1
N	124 (98.4%)	110 (97.3%)	234 (97.9%)
Y	2 (1.6%)	3 (2.7%)	5 (2.1%)
IMPULSE.CONTROL.DISORDERS.NEC				1
N	125 (99.2%)	112 (99.1%)	237 (99.2%)
Y	1 (0.8%)	1 (0.9%)	2 (0.8%)
DISTURBANCES.IN.THINKING.AND.PERCEPTION
N	126 (100.0%)	113 (100.0%)	239 (100.0%)
Y	0 (0.0%)	0 (0.0%)	0 (0.0%)
SUICIDAL.AND.SELF.INJURIOUS.BEHAVIOURS.NEC				1
N	124 (98.4%)	111 (98.2%)	235 (98.3%)
Y	2 (1.6%)	2 (1.8%)	4 (1.7%)
SCHIZOPHRENIA.AND.OTHER.PSYCHOTIC.DISORDERS				1
N	124 (98.4%)	112 (99.1%)	236 (98.7%)
Y	2 (1.6%)	1 (0.9%)	3 (1.3%)
EATING.DISORDERS.AND.DISTURBANCES
N	126 (100.0%)	113 (100.0%)	239 (100.0%)
Y	0 (0.0%)	0 (0.0%)	0 (0.0%)
CHANGES.IN.PHYSICAL.ACTIVITY				1
N	124 (98.4%)	113 (100.0%)	237 (99.2%)
Y	2 (1.6%)	0 (0.0%)	2 (0.8%)
PERSONALITY.DISORDERS.AND.DISTURBANCES.IN.BEHAVIOUR				1
N	123 (97.6%)	113 (100.0%)	236 (98.7%)
Y	3 (2.4%)	0 (0.0%)	3 (1.3%)
ADJUSTMENT.DISORDERS.INCL.SUBTYPES
N	126 (100.0%)	113 (100.0%)	239 (100.0%)
Y	0 (0.0%)	0 (0.0%)	0 (0.0%)
COMMUNICATION.DISORDERS.AND.DISTURBANCES				1
N	126 (100.0%)	113 (100.0%)	239 (100.0%)
SOMATIC.SYMPTOM.AND.RELATED.DISORDERS
N	126 (100.0%)	113 (100.0%)	239 (100.0%)
Y	0 (0.0%)	0 (0.0%)	0 (0.0%)
ANTIDEPRESSANTS				1
N	93 (73.8%)	80 (70.8%)	173 (72.4%)
Y	33 (26.2%)	33 (29.2%)	66 (27.6%)
ANTIPSYCHOTIC				1
N	103 (81.7%)	94 (83.2%)	197 (82.4%)
Y	23 (18.3%)	19 (16.8%)	42 (17.6%)
BENZODIAZEPINE				1
N	116 (92.1%)	106 (93.8%)	222 (92.9%)
Y	10 (7.9%)	7 (6.2%)	17 (7.1%)
GABA_B_ANTAGONIST				1
N	125 (99.2%)	113 (100.0%)	238 (99.6%)
Y	1 (0.8%)	0 (0.0%)	1 (0.4%)
MOOD_STABILIZER_ANTICONVULSANTS				1
N	120 (95.2%)	103 (91.2%)	223 (93.3%)
Y	6 (4.8%)	10 (8.8%)	16 (6.7%)
OPIATES				1
N	126 (100.0%)	113 (100.0%)	239 (100.0%)
OTHER_ANXIOLITICS				1
N	97 (77.0%)	90 (79.6%)	187 (78.2%)
Y	29 (23.0%)	23 (20.4%)	52 (21.8%)
SEDATIVES				1
N	126 (100.0%)	112 (99.1%)	238 (99.6%)
Y	0 (0.0%)	1 (0.9%)	1 (0.4%)
STIMULANTS				1
N	106 (84.1%)	88 (77.9%)	194 (81.2%)
Y	20 (15.9%)	25 (22.1%)	45 (18.8%)
CGISCAT_BASELINE_High				1
N	84 (66.7%)	74 (65.5%)	158 (66.1%)
Y	42 (33.3%)	39 (34.5%)	81 (33.9%)
SITE_COMMERCIAL				1
N	38 (30.2%)	34 (30.1%)	72 (30.1%)
Y	88 (69.8%)	79 (69.9%)	167 (69.9%)
