# Supplementary material for: Predictors of placebo response in three large clinical trials of the V1a receptor antagonist balovaptan in autism spectrum disorder
Source: Neuropsychopharmacology. 2023 Apr 12;48(8):1201–16. doi: 10.1038/s41386-023-01573-9 (PMC10267133; doi:10.1038/s41386-023-01573-9)
Supplement: Supplementary file 3 — S1b [file 41386_2023_1573_MOESM3_ESM.csv]

	Balovaptan (N=98)	Placebo (N=92)	Total (N=190)	p.value
AGE				1
Mean (SD)	27.8 (9.9)	26.8 (9.2)	27.3 (9.5)
Range	18.0 - 54.0	18.0 - 58.0	18.0 - 58.0
IQ				1
Mean (SD)	103.4 (18.0)	104.9 (17.2)	104.1 (17.6)
Range	70.0 - 140.0	71.0 - 144.0	70.0 - 144.0
BBMI				1
Mean (SD)	29.9 (8.3)	28.5 (8.5)	29.2 (8.4)
Range	17.4 - 66.6	17.1 - 56.5	17.1 - 66.6
SITE_WEIGHT_byarm				1
Mean (SD)	7.6 (3.6)	7.2 (4.7)	7.4 (4.2)
Range	1.0 - 14.0	1.0 - 16.0	1.0 - 16.0
SITE_NUM_byarm				< 0.01
Mean (SD)	40.0 (0.0)	44.0 (0.0)	41.9 (2.0)
Range	40.0 - 40.0	44.0 - 44.0	40.0 - 44.0
PedsQL_FamilyImpactTotal_BASELINE				1
Mean (SD)	58.8 (20.0)	59.9 (17.9)	59.3 (19.0)
Range	9.7 - 96.5	12.5 - 100.0	9.7 - 100.0
SRS2_TotalRaw_BASELINE				1
Mean (SD)	121.6 (20.7)	123.7 (24.2)	122.6 (22.4)
Range	78.0 - 186.0	85.0 - 184.0	78.0 - 186.0
VABS_2DC_BASELINE				1
Mean (SD)	68.3 (14.6)	67.4 (16.8)	67.9 (15.6)
Range	29.5 - 100.0	20.5 - 98.5	20.5 - 100.0
VABS_COM_BASELINE				1
Mean (SD)	67.6 (18.9)	67.0 (20.6)	67.3 (19.7)
Range	21.0 - 113.0	21.0 - 113.0	21.0 - 113.0
VABS_SOC_BASELINE				1
Mean (SD)	69.0 (16.5)	67.7 (16.9)	68.4 (16.7)
Range	20.0 - 96.0	20.0 - 100.0	20.0 - 100.0
RBSR.Compulsive_BASELINE				1
Mean (SD)	3.7 (3.9)	4.7 (4.5)	4.2 (4.2)
Range	0.0 - 22.0	0.0 - 19.0	0.0 - 22.0
RBSR.Restricted_BASELINE				1
Mean (SD)	2.9 (2.5)	3.2 (2.8)	3.0 (2.6)
Range	0.0 - 9.0	0.0 - 11.0	0.0 - 11.0
RBSR.Ritualistic_BASELINE				1
Mean (SD)	3.4 (3.2)	4.8 (4.4)	4.0 (3.9)
Range	0.0 - 15.0	0.0 - 17.0	0.0 - 17.0
RBSR.Sameness_BASELINE				1
Mean (SD)	7.0 (6.4)	8.8 (6.7)	7.9 (6.6)
Range	0.0 - 31.0	0.0 - 29.0	0.0 - 31.0
RBSR.Selfinjurious_BASELINE				1
Mean (SD)	2.2 (2.7)	2.0 (2.7)	2.1 (2.7)
Range	0.0 - 11.0	0.0 - 10.0	0.0 - 11.0
RBSR.Stereotyped_BASELINE				1
Mean (SD)	3.7 (3.3)	3.1 (2.9)	3.4 (3.1)
Range	0.0 - 13.0	0.0 - 12.0	0.0 - 13.0
dropout_byarmsite				1
Mean (SD)	0.2 (0.2)	0.2 (0.2)	0.2 (0.2)
Range	0.0 - 0.9	0.0 - 0.7	0.0 - 0.9
VABS_2DC				1
Mean (SD)	4.6 (11.2)	6.6 (11.8)	5.6 (11.5)
Range	-64	-67.5	-83
ori_aviation
N	98 (100.0%)	92 (100.0%)	190 (100.0%)
Y	0 (0.0%)	0 (0.0%)	0 (0.0%)
ori_vanilla				1
N	98 (100.0%)	92 (100.0%)	190 (100.0%)
ori_viaduct
N	0 (0.0%)	0 (0.0%)	0 (0.0%)
Y	98 (100.0%)	92 (100.0%)	190 (100.0%)
SEX_F				1
N	75 (76.5%)	72 (78.3%)	147 (77.4%)
Y	23 (23.5%)	20 (21.7%)	43 (22.6%)
SEX_M				1
N	23 (23.5%)	20 (21.7%)	43 (22.6%)
Y	75 (76.5%)	72 (78.3%)	147 (77.4%)
COUNTRY_EU				1
N	84 (85.7%)	78 (84.8%)	162 (85.3%)
Y	14 (14.3%)	14 (15.2%)	28 (14.7%)
COUNTRY_US_CAN				1
N	14 (14.3%)	14 (15.2%)	28 (14.7%)
Y	84 (85.7%)	78 (84.8%)	162 (85.3%)
race2_ASIAN				1
N	96 (98.0%)	90 (97.8%)	186 (97.9%)
Y	2 (2.0%)	2 (2.2%)	4 (2.1%)
race2_BLACK_AFRICAN_AMERICAN				1
N	93 (94.9%)	88 (95.7%)	181 (95.3%)
Y	5 (5.1%)	4 (4.3%)	9 (4.7%)
race2_WHITE				1
N	8 (8.2%)	10 (10.9%)	18 (9.5%)
Y	90 (91.8%)	82 (89.1%)	172 (90.5%)
COGNITIVE.AND.ATTENTION.DISORDERS.AND.DISTURBANCES				1
N	49 (50.0%)	58 (63.0%)	107 (56.3%)
Y	49 (50.0%)	34 (37.0%)	83 (43.7%)
ANXIETY.DISORDERS.AND.SYMPTOMS				1
N	54 (55.1%)	55 (59.8%)	109 (57.4%)
Y	44 (44.9%)	37 (40.2%)	81 (42.6%)
DEPRESSED.MOOD.DISORDERS.AND.DISTURBANCES				1
N	57 (58.2%)	57 (62.0%)	114 (60.0%)
Y	41 (41.8%)	35 (38.0%)	76 (40.0%)
SLEEP.DISORDERS.AND.DISTURBANCES				1
N	77 (78.6%)	77 (83.7%)	154 (81.1%)
Y	21 (21.4%)	15 (16.3%)	36 (18.9%)
DEVELOPMENTAL.DISORDERS.NEC				1
N	90 (91.8%)	85 (92.4%)	175 (92.1%)
Y	8 (8.2%)	7 (7.6%)	15 (7.9%)
MOOD.DISORDERS.AND.DISTURBANCES.NEC				1
N	92 (93.9%)	91 (98.9%)	183 (96.3%)
Y	6 (6.1%)	1 (1.1%)	7 (3.7%)
PSYCHIATRIC.AND.BEHAVIOURAL.SYMPTOMS.NEC				1
N	96 (98.0%)	91 (98.9%)	187 (98.4%)
Y	2 (2.0%)	1 (1.1%)	3 (1.6%)
MANIC.AND.BIPOLAR.MOOD.DISORDERS.AND.DISTURBANCES				1
N	94 (95.9%)	90 (97.8%)	184 (96.8%)
Y	4 (4.1%)	2 (2.2%)	6 (3.2%)
PSYCHIATRIC.DISORDERS.NEC				1
N	97 (99.0%)	89 (96.7%)	186 (97.9%)
Y	1 (1.0%)	3 (3.3%)	4 (2.1%)
IMPULSE.CONTROL.DISORDERS.NEC				1
N	97 (99.0%)	91 (98.9%)	188 (98.9%)
Y	1 (1.0%)	1 (1.1%)	2 (1.1%)
DISTURBANCES.IN.THINKING.AND.PERCEPTION				1
N	98 (100.0%)	92 (100.0%)	190 (100.0%)
SUICIDAL.AND.SELF.INJURIOUS.BEHAVIOURS.NEC				1
N	96 (98.0%)	91 (98.9%)	187 (98.4%)
Y	2 (2.0%)	1 (1.1%)	3 (1.6%)
SCHIZOPHRENIA.AND.OTHER.PSYCHOTIC.DISORDERS				1
N	98 (100.0%)	91 (98.9%)	189 (99.5%)
Y	0 (0.0%)	1 (1.1%)	1 (0.5%)
EATING.DISORDERS.AND.DISTURBANCES
N	98 (100.0%)	92 (100.0%)	190 (100.0%)
Y	0 (0.0%)	0 (0.0%)	0 (0.0%)
CHANGES.IN.PHYSICAL.ACTIVITY				1
N	97 (99.0%)	92 (100.0%)	189 (99.5%)
Y	1 (1.0%)	0 (0.0%)	1 (0.5%)
PERSONALITY.DISORDERS.AND.DISTURBANCES.IN.BEHAVIOUR				1
N	95 (96.9%)	92 (100.0%)	187 (98.4%)
Y	3 (3.1%)	0 (0.0%)	3 (1.6%)
ADJUSTMENT.DISORDERS.INCL.SUBTYPES
N	98 (100.0%)	92 (100.0%)	190 (100.0%)
Y	0 (0.0%)	0 (0.0%)	0 (0.0%)
COMMUNICATION.DISORDERS.AND.DISTURBANCES				1
N	98 (100.0%)	92 (100.0%)	190 (100.0%)
SOMATIC.SYMPTOM.AND.RELATED.DISORDERS				1
N	98 (100.0%)	92 (100.0%)	190 (100.0%)
ANTIDEPRESSANTS				1
N	71 (72.4%)	66 (71.7%)	137 (72.1%)
Y	27 (27.6%)	26 (28.3%)	53 (27.9%)
ANTIPSYCHOTIC				1
N	81 (82.7%)	78 (84.8%)	159 (83.7%)
Y	17 (17.3%)	14 (15.2%)	31 (16.3%)
BENZODIAZEPINE				1
N	90 (91.8%)	88 (95.7%)	178 (93.7%)
Y	8 (8.2%)	4 (4.3%)	12 (6.3%)
GABA_B_ANTAGONIST				1
N	97 (99.0%)	92 (100.0%)	189 (99.5%)
Y	1 (1.0%)	0 (0.0%)	1 (0.5%)
MOOD_STABILIZER_ANTICONVULSANTS				1
N	93 (94.9%)	82 (89.1%)	175 (92.1%)
Y	5 (5.1%)	10 (10.9%)	15 (7.9%)
OPIATES				1
N	98 (100.0%)	92 (100.0%)	190 (100.0%)
OTHER_ANXIOLITICS				1
N	72 (73.5%)	74 (80.4%)	146 (76.8%)
Y	26 (26.5%)	18 (19.6%)	44 (23.2%)
SEDATIVES				1
N	98 (100.0%)	92 (100.0%)	190 (100.0%)
STIMULANTS				1
N	80 (81.6%)	72 (78.3%)	152 (80.0%)
Y	18 (18.4%)	20 (21.7%)	38 (20.0%)
CGISCAT_BASELINE_High				1
N	66 (67.3%)	63 (68.5%)	129 (67.9%)
Y	32 (32.7%)	29 (31.5%)	61 (32.1%)
SITE_COMMERCIAL				1
N	19 (19.4%)	28 (30.4%)	47 (24.7%)
Y	79 (80.6%)	64 (69.6%)	143 (75.3%)
