# Supplementary material for: Predictors of placebo response in three large clinical trials of the V1a receptor antagonist balovaptan in autism spectrum disorder
Source: Neuropsychopharmacology. 2023 Apr 12;48(8):1201–16. doi: 10.1038/s41386-023-01573-9 (PMC10267133; doi:10.1038/s41386-023-01573-9)
Supplement: Supplementary file 4 — S2a [file 41386_2023_1573_MOESM4_ESM.csv]

	Balovaptan (N=159)	Placebo (N=87)	Total (N=246)	p.value
AGE				1
Mean (SD)	12.6 (2.9)	12.1 (3.1)	12.4 (3.0)
Range	6.0 - 17.0	5.0 - 17.0	5.0 - 17.0
IQ				1
Mean (SD)	97.2 (16.2)	100.1 (17.2)	98.2 (16.6)
Range	70.0 - 140.0	70.0 - 142.0	70.0 - 142.0
BBMI				1
Mean (SD)	21.5 (4.9)	20.6 (5.0)	21.2 (5.0)
Range	13.8 - 34.3	13.0 - 35.0	13.0 - 35.0
SITE_WEIGHT_byarm				< 0.01
Mean (SD)	6.4 (3.2)	4.6 (2.7)	5.7 (3.2)
Range	1.0 - 13.0	1.0 - 11.0	1.0 - 13.0
SITE_NUM_byarm				< 0.01
Mean (SD)	40.0 (0.0)	37.0 (0.0)	38.9 (1.4)
Range	40.0 - 40.0	37.0 - 37.0	37.0 - 40.0
PedsQL_FamilyImpactTotal_BASELINE				1
Mean (SD)	60.2 (17.8)	59.0 (17.6)	59.8 (17.7)
Range	13.9 - 100.0	17.4 - 93.1	13.9 - 100.0
SRS2_TotalRaw_BASELINE				1
Mean (SD)	114.7 (22.3)	115.7 (22.0)	115.1 (22.2)
Range	66.0 - 174.0	73.0 - 165.0	66.0 - 174.0
VABS_2DC_BASELINE				1
Mean (SD)	74.3 (9.6)	73.4 (10.2)	74.0 (9.8)
Range	49.0 - 102.5	47.5 - 98.5	47.5 - 102.5
VABS_COM_BASELINE				1
Mean (SD)	75.0 (10.4)	74.9 (11.3)	74.9 (10.7)
Range	59.0 - 118.0	43.0 - 108.0	43.0 - 118.0
VABS_SOC_BASELINE				1
Mean (SD)	73.7 (12.0)	71.8 (11.9)	73.0 (12.0)
Range	36.0 - 115.0	42.0 - 100.0	36.0 - 115.0
RBSR.Compulsive_BASELINE				1
Mean (SD)	5.0 (4.4)	4.0 (3.6)	4.7 (4.2)
Range	0.0 - 21.0	0.0 - 17.0	0.0 - 21.0
RBSR.Restricted_BASELINE				1
Mean (SD)	3.8 (2.9)	3.7 (2.6)	3.8 (2.8)
Range	0.0 - 12.0	0.0 - 12.0	0.0 - 12.0
RBSR.Ritualistic_BASELINE				1
Mean (SD)	5.6 (4.1)	5.0 (3.7)	5.4 (4.0)
Range	0.0 - 17.0	0.0 - 17.0	0.0 - 17.0
RBSR.Sameness_BASELINE				1
Mean (SD)	8.7 (6.3)	8.9 (6.2)	8.8 (6.2)
Range	0.0 - 29.0	0.0 - 28.0	0.0 - 29.0
RBSR.Selfinjurious_BASELINE				1
Mean (SD)	2.8 (3.6)	2.8 (3.5)	2.8 (3.6)
Range	0.0 - 16.0	0.0 - 19.0	0.0 - 19.0
RBSR.Stereotyped_BASELINE				1
Mean (SD)	4.7 (3.5)	4.0 (3.4)	4.5 (3.5)
Range	0.0 - 16.0	0.0 - 15.0	0.0 - 16.0
dropout_byarmsite				1
Mean (SD)	0.1 (0.1)	0.1 (0.2)	0.1 (0.1)
Range	0.0 - 0.5	0.0 - 0.7	0.0 - 0.7
VABS_2DC				1
Mean (SD)	2.6 (7.8)	4.3 (8.0)	3.2 (7.9)
Range	-50	-46	-58.5
ori_aviation
N	0 (0.0%)	0 (0.0%)	0 (0.0%)
Y	159 (100.0%)	87 (100.0%)	246 (100.0%)
ori_vanilla
N	159 (100.0%)	87 (100.0%)	246 (100.0%)
Y	0 (0.0%)	0 (0.0%)	0 (0.0%)
ori_viaduct
N	159 (100.0%)	87 (100.0%)	246 (100.0%)
Y	0 (0.0%)	0 (0.0%)	0 (0.0%)
SEX_F				1
N	137 (86.2%)	73 (83.9%)	210 (85.4%)
Y	22 (13.8%)	14 (16.1%)	36 (14.6%)
SEX_M				1
N	22 (13.8%)	14 (16.1%)	36 (14.6%)
Y	137 (86.2%)	73 (83.9%)	210 (85.4%)
COUNTRY_EU
N	159 (100.0%)	87 (100.0%)	246 (100.0%)
Y	0 (0.0%)	0 (0.0%)	0 (0.0%)
COUNTRY_US_CAN
N	0 (0.0%)	0 (0.0%)	0 (0.0%)
Y	159 (100.0%)	87 (100.0%)	246 (100.0%)
race2_ASIAN				1
N	146 (91.8%)	83 (95.4%)	229 (93.1%)
Y	13 (8.2%)	4 (4.6%)	17 (6.9%)
race2_BLACK_AFRICAN_AMERICAN				1
N	154 (96.9%)	84 (96.6%)	238 (96.7%)
Y	5 (3.1%)	3 (3.4%)	8 (3.3%)
race2_WHITE				1
N	31 (19.5%)	13 (14.9%)	44 (17.9%)
Y	128 (80.5%)	74 (85.1%)	202 (82.1%)
COGNITIVE.AND.ATTENTION.DISORDERS.AND.DISTURBANCES				1
N	61 (38.4%)	24 (27.6%)	85 (34.6%)
Y	98 (61.6%)	63 (72.4%)	161 (65.4%)
ANXIETY.DISORDERS.AND.SYMPTOMS				1
N	97 (61.0%)	53 (60.9%)	150 (61.0%)
Y	62 (39.0%)	34 (39.1%)	96 (39.0%)
DEPRESSED.MOOD.DISORDERS.AND.DISTURBANCES				1
N	147 (92.5%)	78 (89.7%)	225 (91.5%)
Y	12 (7.5%)	9 (10.3%)	21 (8.5%)
SLEEP.DISORDERS.AND.DISTURBANCES				1
N	110 (69.2%)	65 (74.7%)	175 (71.1%)
Y	49 (30.8%)	22 (25.3%)	71 (28.9%)
DEVELOPMENTAL.DISORDERS.NEC				1
N	153 (96.2%)	85 (97.7%)	238 (96.7%)
Y	6 (3.8%)	2 (2.3%)	8 (3.3%)
MOOD.DISORDERS.AND.DISTURBANCES.NEC				1
N	147 (92.5%)	77 (88.5%)	224 (91.1%)
Y	12 (7.5%)	10 (11.5%)	22 (8.9%)
PSYCHIATRIC.AND.BEHAVIOURAL.SYMPTOMS.NEC				1
N	156 (98.1%)	86 (98.9%)	242 (98.4%)
Y	3 (1.9%)	1 (1.1%)	4 (1.6%)
MANIC.AND.BIPOLAR.MOOD.DISORDERS.AND.DISTURBANCES				1
N	156 (98.1%)	87 (100.0%)	243 (98.8%)
Y	3 (1.9%)	0 (0.0%)	3 (1.2%)
PSYCHIATRIC.DISORDERS.NEC				1
N	153 (96.2%)	86 (98.9%)	239 (97.2%)
Y	6 (3.8%)	1 (1.1%)	7 (2.8%)
IMPULSE.CONTROL.DISORDERS.NEC				1
N	158 (99.4%)	87 (100.0%)	245 (99.6%)
Y	1 (0.6%)	0 (0.0%)	1 (0.4%)
DISTURBANCES.IN.THINKING.AND.PERCEPTION
N	159 (100.0%)	87 (100.0%)	246 (100.0%)
Y	0 (0.0%)	0 (0.0%)	0 (0.0%)
SUICIDAL.AND.SELF.INJURIOUS.BEHAVIOURS.NEC				1
N	156 (98.1%)	87 (100.0%)	243 (98.8%)
Y	3 (1.9%)	0 (0.0%)	3 (1.2%)
SCHIZOPHRENIA.AND.OTHER.PSYCHOTIC.DISORDERS
N	159 (100.0%)	87 (100.0%)	246 (100.0%)
Y	0 (0.0%)	0 (0.0%)	0 (0.0%)
EATING.DISORDERS.AND.DISTURBANCES				1
N	156 (98.1%)	86 (98.9%)	242 (98.4%)
Y	3 (1.9%)	1 (1.1%)	4 (1.6%)
CHANGES.IN.PHYSICAL.ACTIVITY				1
N	153 (96.2%)	85 (97.7%)	238 (96.7%)
Y	6 (3.8%)	2 (2.3%)	8 (3.3%)
PERSONALITY.DISORDERS.AND.DISTURBANCES.IN.BEHAVIOUR				1
N	154 (96.9%)	85 (97.7%)	239 (97.2%)
Y	5 (3.1%)	2 (2.3%)	7 (2.8%)
ADJUSTMENT.DISORDERS.INCL.SUBTYPES				1
N	157 (98.7%)	86 (98.9%)	243 (98.8%)
Y	2 (1.3%)	1 (1.1%)	3 (1.2%)
COMMUNICATION.DISORDERS.AND.DISTURBANCES				< 0.01
N	159 (100.0%)	87 (100.0%)	246 (100.0%)
SOMATIC.SYMPTOM.AND.RELATED.DISORDERS
N	159 (100.0%)	87 (100.0%)	246 (100.0%)
Y	0 (0.0%)	0 (0.0%)	0 (0.0%)
ANTIDEPRESSANTS				1
N	124 (78.0%)	62 (71.3%)	186 (75.6%)
Y	35 (22.0%)	25 (28.7%)	60 (24.4%)
ANTIPSYCHOTIC				1
N	128 (80.5%)	70 (80.5%)	198 (80.5%)
Y	31 (19.5%)	17 (19.5%)	48 (19.5%)
BENZODIAZEPINE				0.31
N	159 (100.0%)	83 (95.4%)	242 (98.4%)
Y	0 (0.0%)	4 (4.6%)	4 (1.6%)
GABA_B_ANTAGONIST				1
N	159 (100.0%)	86 (98.9%)	245 (99.6%)
Y	0 (0.0%)	1 (1.1%)	1 (0.4%)
MOOD_STABILIZER_ANTICONVULSANTS				1
N	156 (98.1%)	83 (95.4%)	239 (97.2%)
Y	3 (1.9%)	4 (4.6%)	7 (2.8%)
OPIATES				< 0.01
N	159 (100.0%)	87 (100.0%)	246 (100.0%)
OTHER_ANXIOLITICS				1
N	93 (58.5%)	56 (64.4%)	149 (60.6%)
Y	66 (41.5%)	31 (35.6%)	97 (39.4%)
SEDATIVES
N	159 (100.0%)	87 (100.0%)	246 (100.0%)
Y	0 (0.0%)	0 (0.0%)	0 (0.0%)
STIMULANTS				1
N	93 (58.5%)	51 (58.6%)	144 (58.5%)
Y	66 (41.5%)	36 (41.4%)	102 (41.5%)
CGISCAT_BASELINE_High				1
N	94 (59.1%)	50 (57.5%)	144 (58.5%)
Y	65 (40.9%)	37 (42.5%)	102 (41.5%)
SITE_COMMERCIAL				1
N	93 (58.5%)	38 (43.7%)	131 (53.3%)
Y	66 (41.5%)	49 (56.3%)	115 (46.7%)
