# Supplementary material for: Predictors of placebo response in three large clinical trials of the V1a receptor antagonist balovaptan in autism spectrum disorder
Source: Neuropsychopharmacology. 2023 Apr 12;48(8):1201–16. doi: 10.1038/s41386-023-01573-9 (PMC10267133; doi:10.1038/s41386-023-01573-9)
Supplement: Supplementary file 5 — S2b [file 41386_2023_1573_MOESM5_ESM.csv]

	Balovaptan (N=150)	Placebo (N=80)	Total (N=230)	p.value
AGE				1
Mean (SD)	12.6 (2.9)	12.2 (3.1)	12.5 (3.0)
Range	6.0 - 17.0	5.0 - 17.0	5.0 - 17.0
IQ				1
Mean (SD)	97.4 (16.4)	100.7 (16.9)	98.6 (16.6)
Range	70.0 - 140.0	70.0 - 142.0	70.0 - 142.0
BBMI				1
Mean (SD)	21.5 (5.0)	20.4 (4.7)	21.1 (4.9)
Range	13.8 - 34.3	13.0 - 31.8	13.0 - 34.3
SITE_WEIGHT_byarm				< 0.01
Mean (SD)	6.4 (3.2)	4.6 (2.6)	5.8 (3.1)
Range	1.0 - 13.0	1.0 - 11.0	1.0 - 13.0
SITE_NUM_byarm				< 0.01
Mean (SD)	40.0 (0.0)	37.0 (0.0)	39.0 (1.4)
Range	40.0 - 40.0	37.0 - 37.0	37.0 - 40.0
PedsQL_FamilyImpactTotal_BASELINE				1
Mean (SD)	60.2 (17.7)	59.5 (17.7)	59.9 (17.7)
Range	13.9 - 100.0	17.4 - 93.1	13.9 - 100.0
SRS2_TotalRaw_BASELINE				1
Mean (SD)	114.0 (21.6)	115.3 (21.8)	114.5 (21.7)
Range	66.0 - 167.0	73.0 - 165.0	66.0 - 167.0
VABS_2DC_BASELINE				1
Mean (SD)	74.6 (9.4)	73.8 (10.1)	74.3 (9.7)
Range	49.0 - 102.5	53.5 - 98.5	49.0 - 102.5
VABS_COM_BASELINE				1
Mean (SD)	75.2 (10.5)	75.5 (11.0)	75.3 (10.7)
Range	59.0 - 118.0	54.0 - 108.0	54.0 - 118.0
VABS_SOC_BASELINE				1
Mean (SD)	74.1 (11.9)	72.1 (12.1)	73.4 (12.0)
Range	36.0 - 115.0	42.0 - 100.0	36.0 - 115.0
RBSR.Compulsive_BASELINE				1
Mean (SD)	5.1 (4.3)	3.8 (3.4)	4.6 (4.1)
Range	0.0 - 18.0	0.0 - 17.0	0.0 - 18.0
RBSR.Restricted_BASELINE				1
Mean (SD)	3.9 (2.9)	3.5 (2.5)	3.8 (2.8)
Range	0.0 - 12.0	0.0 - 11.0	0.0 - 12.0
RBSR.Ritualistic_BASELINE				1
Mean (SD)	5.7 (4.1)	4.8 (3.4)	5.4 (3.9)
Range	0.0 - 17.0	0.0 - 17.0	0.0 - 17.0
RBSR.Sameness_BASELINE				1
Mean (SD)	8.7 (6.2)	8.6 (6.1)	8.7 (6.2)
Range	0.0 - 29.0	0.0 - 28.0	0.0 - 29.0
RBSR.Selfinjurious_BASELINE				1
Mean (SD)	2.8 (3.6)	2.6 (3.5)	2.7 (3.6)
Range	0.0 - 16.0	0.0 - 19.0	0.0 - 19.0
RBSR.Stereotyped_BASELINE				1
Mean (SD)	4.8 (3.5)	3.9 (3.2)	4.5 (3.4)
Range	0.0 - 16.0	0.0 - 15.0	0.0 - 16.0
dropout_byarmsite				1
Mean (SD)	0.2 (0.1)	0.2 (0.2)	0.2 (0.2)
Range	0.0 - 0.7	0.0 - 0.7	0.0 - 0.7
VABS_2DC				1
Mean (SD)	2.7 (7.7)	5.5 (9.1)	3.7 (8.3)
Range	-44.5	-46	-52
ori_aviation
N	0 (0.0%)	0 (0.0%)	0 (0.0%)
Y	150 (100.0%)	80 (100.0%)	230 (100.0%)
ori_vanilla				< 0.01
N	150 (100.0%)	80 (100.0%)	230 (100.0%)
ori_viaduct
N	150 (100.0%)	80 (100.0%)	230 (100.0%)
Y	0 (0.0%)	0 (0.0%)	0 (0.0%)
SEX_F				1
N	131 (87.3%)	69 (86.2%)	200 (87.0%)
Y	19 (12.7%)	11 (13.8%)	30 (13.0%)
SEX_M				1
N	19 (12.7%)	11 (13.8%)	30 (13.0%)
Y	131 (87.3%)	69 (86.2%)	200 (87.0%)
COUNTRY_EU
N	150 (100.0%)	80 (100.0%)	230 (100.0%)
Y	0 (0.0%)	0 (0.0%)	0 (0.0%)
COUNTRY_US_CAN
N	0 (0.0%)	0 (0.0%)	0 (0.0%)
Y	150 (100.0%)	80 (100.0%)	230 (100.0%)
race2_ASIAN				1
N	138 (92.0%)	78 (97.5%)	216 (93.9%)
Y	12 (8.0%)	2 (2.5%)	14 (6.1%)
race2_BLACK_AFRICAN_AMERICAN				1
N	145 (96.7%)	77 (96.2%)	222 (96.5%)
Y	5 (3.3%)	3 (3.8%)	8 (3.5%)
race2_WHITE				1
N	29 (19.3%)	10 (12.5%)	39 (17.0%)
Y	121 (80.7%)	70 (87.5%)	191 (83.0%)
COGNITIVE.AND.ATTENTION.DISORDERS.AND.DISTURBANCES				1
N	56 (37.3%)	22 (27.5%)	78 (33.9%)
Y	94 (62.7%)	58 (72.5%)	152 (66.1%)
ANXIETY.DISORDERS.AND.SYMPTOMS				1
N	90 (60.0%)	48 (60.0%)	138 (60.0%)
Y	60 (40.0%)	32 (40.0%)	92 (40.0%)
DEPRESSED.MOOD.DISORDERS.AND.DISTURBANCES				1
N	138 (92.0%)	71 (88.8%)	209 (90.9%)
Y	12 (8.0%)	9 (11.2%)	21 (9.1%)
SLEEP.DISORDERS.AND.DISTURBANCES				1
N	102 (68.0%)	60 (75.0%)	162 (70.4%)
Y	48 (32.0%)	20 (25.0%)	68 (29.6%)
DEVELOPMENTAL.DISORDERS.NEC				1
N	144 (96.0%)	78 (97.5%)	222 (96.5%)
Y	6 (4.0%)	2 (2.5%)	8 (3.5%)
MOOD.DISORDERS.AND.DISTURBANCES.NEC				1
N	138 (92.0%)	70 (87.5%)	208 (90.4%)
Y	12 (8.0%)	10 (12.5%)	22 (9.6%)
PSYCHIATRIC.AND.BEHAVIOURAL.SYMPTOMS.NEC				1
N	147 (98.0%)	79 (98.8%)	226 (98.3%)
Y	3 (2.0%)	1 (1.2%)	4 (1.7%)
MANIC.AND.BIPOLAR.MOOD.DISORDERS.AND.DISTURBANCES				1
N	147 (98.0%)	80 (100.0%)	227 (98.7%)
Y	3 (2.0%)	0 (0.0%)	3 (1.3%)
PSYCHIATRIC.DISORDERS.NEC				1
N	145 (96.7%)	79 (98.8%)	224 (97.4%)
Y	5 (3.3%)	1 (1.2%)	6 (2.6%)
IMPULSE.CONTROL.DISORDERS.NEC				1
N	149 (99.3%)	80 (100.0%)	229 (99.6%)
Y	1 (0.7%)	0 (0.0%)	1 (0.4%)
DISTURBANCES.IN.THINKING.AND.PERCEPTION				< 0.01
N	150 (100.0%)	80 (100.0%)	230 (100.0%)
SUICIDAL.AND.SELF.INJURIOUS.BEHAVIOURS.NEC				1
N	147 (98.0%)	80 (100.0%)	227 (98.7%)
Y	3 (2.0%)	0 (0.0%)	3 (1.3%)
SCHIZOPHRENIA.AND.OTHER.PSYCHOTIC.DISORDERS
N	150 (100.0%)	80 (100.0%)	230 (100.0%)
Y	0 (0.0%)	0 (0.0%)	0 (0.0%)
EATING.DISORDERS.AND.DISTURBANCES				1
N	147 (98.0%)	79 (98.8%)	226 (98.3%)
Y	3 (2.0%)	1 (1.2%)	4 (1.7%)
CHANGES.IN.PHYSICAL.ACTIVITY				1
N	145 (96.7%)	78 (97.5%)	223 (97.0%)
Y	5 (3.3%)	2 (2.5%)	7 (3.0%)
PERSONALITY.DISORDERS.AND.DISTURBANCES.IN.BEHAVIOUR				1
N	145 (96.7%)	78 (97.5%)	223 (97.0%)
Y	5 (3.3%)	2 (2.5%)	7 (3.0%)
ADJUSTMENT.DISORDERS.INCL.SUBTYPES				1
N	148 (98.7%)	79 (98.8%)	227 (98.7%)
Y	2 (1.3%)	1 (1.2%)	3 (1.3%)
COMMUNICATION.DISORDERS.AND.DISTURBANCES				< 0.01
N	150 (100.0%)	80 (100.0%)	230 (100.0%)
SOMATIC.SYMPTOM.AND.RELATED.DISORDERS				< 0.01
N	150 (100.0%)	80 (100.0%)	230 (100.0%)
ANTIDEPRESSANTS				1
N	117 (78.0%)	55 (68.8%)	172 (74.8%)
Y	33 (22.0%)	25 (31.2%)	58 (25.2%)
ANTIPSYCHOTIC				1
N	119 (79.3%)	65 (81.2%)	184 (80.0%)
Y	31 (20.7%)	15 (18.8%)	46 (20.0%)
BENZODIAZEPINE				0.9
N	150 (100.0%)	77 (96.2%)	227 (98.7%)
Y	0 (0.0%)	3 (3.8%)	3 (1.3%)
GABA_B_ANTAGONIST				1
N	150 (100.0%)	79 (98.8%)	229 (99.6%)
Y	0 (0.0%)	1 (1.2%)	1 (0.4%)
MOOD_STABILIZER_ANTICONVULSANTS				1
N	147 (98.0%)	76 (95.0%)	223 (97.0%)
Y	3 (2.0%)	4 (5.0%)	7 (3.0%)
OPIATES				< 0.01
N	150 (100.0%)	80 (100.0%)	230 (100.0%)
OTHER_ANXIOLITICS				1
N	87 (58.0%)	51 (63.8%)	138 (60.0%)
Y	63 (42.0%)	29 (36.2%)	92 (40.0%)
SEDATIVES				< 0.01
N	150 (100.0%)	80 (100.0%)	230 (100.0%)
STIMULANTS				1
N	88 (58.7%)	48 (60.0%)	136 (59.1%)
Y	62 (41.3%)	32 (40.0%)	94 (40.9%)
CGISCAT_BASELINE_High				1
N	87 (58.0%)	49 (61.2%)	136 (59.1%)
Y	63 (42.0%)	31 (38.8%)	94 (40.9%)
SITE_COMMERCIAL				1
N	88 (58.7%)	34 (42.5%)	122 (53.0%)
Y	62 (41.3%)	46 (57.5%)	108 (47.0%)
