# Supplementary material for: Predictors of placebo response in three large clinical trials of the V1a receptor antagonist balovaptan in autism spectrum disorder
Source: Neuropsychopharmacology. 2023 Apr 12;48(8):1201–16. doi: 10.1038/s41386-023-01573-9 (PMC10267133; doi:10.1038/s41386-023-01573-9)
Supplement: Supplementary file 6 — S3 [file 41386_2023_1573_MOESM6_ESM.csv]

	Balovaptan (N=120)	Balovaptan (N=63)	Total (N=183)	p.value
AGE				1
Mean (SD)	24.9 (6.5)	24.5 (6.0)	24.8 (6.3)
Range	18.0 - 43.0	18.0 - 45.0	18.0 - 45.0
IQ				1
Mean (SD)	98.9 (17.0)	96.4 (15.1)	98.0 (16.4)
Range	70.0 - 143.0	71.0 - 142.0	70.0 - 143.0
BBMI				1
Mean (SD)	28.7 (5.6)	27.6 (6.4)	28.3 (5.9)
Range	18.5 - 48.2	18.0 - 38.8	18.0 - 48.2
SITE_WEIGHT_byarm				< 0.01
Mean (SD)	8.5 (3.7)	4.2 (1.9)	7.0 (3.8)
Range	1.0 - 14.0	1.0 - 8.0	1.0 - 14.0
SITE_NUM_byarm				< 0.01
Mean (SD)	24.0 (0.0)	22.0 (0.0)	23.3 (1.0)
Range	24.0 - 24.0	22.0 - 22.0	22.0 - 24.0
PedsQL_FamilyImpactTotal_BASELINE				1
Mean (SD)	56.6 (23.2)	54.3 (23.0)	55.8 (23.1)
Range	0.0 - 100.0	0.0 - 100.0	0.0 - 100.0
SRS2_TotalRaw_BASELINE				1
Mean (SD)	118.4 (20.3)	121.7 (21.1)	119.5 (20.6)
Range	78.0 - 173.0	67.0 - 168.0	67.0 - 173.0
VABS_2DC_BASELINE				1
Mean (SD)	59.6 (15.9)	57.8 (16.1)	59.0 (16.0)
Range	20.5 - 94.5	20.5 - 103.5	20.5 - 103.5
VABS_COM_BASELINE				1
Mean (SD)	57.6 (18.8)	56.2 (19.7)	57.1 (19.1)
Range	21.0 - 96.0	21.0 - 107.0	21.0 - 107.0
VABS_SOC_BASELINE				1
Mean (SD)	61.6 (16.6)	59.4 (16.0)	60.8 (16.4)
Range	20.0 - 96.0	20.0 - 100.0	20.0 - 100.0
RBSR.Compulsive_BASELINE				1
Mean (SD)	3.6 (4.0)	4.1 (4.1)	3.8 (4.0)
Range	0.0 - 21.0	0.0 - 17.0	0.0 - 21.0
RBSR.Restricted_BASELINE				1
Mean (SD)	3.2 (2.7)	3.5 (2.4)	3.3 (2.6)
Range	0.0 - 11.0	0.0 - 10.0	0.0 - 11.0
RBSR.Ritualistic_BASELINE				1
Mean (SD)	4.2 (4.2)	4.4 (3.3)	4.2 (3.9)
Range	0.0 - 18.0	0.0 - 15.0	0.0 - 18.0
RBSR.Sameness_BASELINE				1
Mean (SD)	6.9 (6.1)	8.0 (5.9)	7.3 (6.1)
Range	0.0 - 27.0	0.0 - 23.0	0.0 - 27.0
RBSR.Selfinjurious_BASELINE				1
Mean (SD)	1.7 (2.3)	1.9 (2.5)	1.8 (2.4)
Range	0.0 - 10.0	0.0 - 12.0	0.0 - 12.0
RBSR.Stereotyped_BASELINE				1
Mean (SD)	3.0 (3.4)	2.4 (2.2)	2.8 (3.1)
Range	0.0 - 15.0	0.0 - 8.0	0.0 - 15.0
dropout_byarmsite				1
Mean (SD)	0.1 (0.1)	0.1 (0.1)	0.1 (0.1)
Range	0.0 - 0.7	0.0 - 0.5	0.0 - 0.7
VABS_2DC				0.89
Mean (SD)	6.2 (11.3)	1.5 (8.3)	4.6 (10.6)
Range	-85	-47	-92.5
ori_aviation
N	120 (100.0%)	63 (100.0%)	183 (100.0%)
Y	0 (0.0%)	0 (0.0%)	0 (0.0%)
ori_vanilla
N	0 (0.0%)	0 (0.0%)	0 (0.0%)
Y	120 (100.0%)	63 (100.0%)	183 (100.0%)
ori_viaduct
N	120 (100.0%)	63 (100.0%)	183 (100.0%)
Y	0 (0.0%)	0 (0.0%)	0 (0.0%)
SEX_F
N	120 (100.0%)	63 (100.0%)	183 (100.0%)
Y	0 (0.0%)	0 (0.0%)	0 (0.0%)
SEX_M
N	0 (0.0%)	0 (0.0%)	0 (0.0%)
Y	120 (100.0%)	63 (100.0%)	183 (100.0%)
COUNTRY_EU
N	0 (0.0%)	0 (0.0%)	0 (0.0%)
Y	120 (100.0%)	63 (100.0%)	183 (100.0%)
COUNTRY_US_CAN
N	120 (100.0%)	63 (100.0%)	183 (100.0%)
Y	0 (0.0%)	0 (0.0%)	0 (0.0%)
race2_ASIAN				1
N	119 (99.2%)	61 (96.8%)	180 (98.4%)
Y	1 (0.8%)	2 (3.2%)	3 (1.6%)
race2_BLACK_AFRICAN_AMERICAN				1
N	111 (92.5%)	57 (90.5%)	168 (91.8%)
Y	9 (7.5%)	6 (9.5%)	15 (8.2%)
race2_WHITE				1
N	16 (13.3%)	11 (17.5%)	27 (14.8%)
Y	104 (86.7%)	52 (82.5%)	156 (85.2%)
COGNITIVE.AND.ATTENTION.DISORDERS.AND.DISTURBANCES				1
N	88 (73.3%)	45 (71.4%)	133 (72.7%)
Y	32 (26.7%)	18 (28.6%)	50 (27.3%)
ANXIETY.DISORDERS.AND.SYMPTOMS				1
N	89 (74.2%)	47 (74.6%)	136 (74.3%)
Y	31 (25.8%)	16 (25.4%)	47 (25.7%)
DEPRESSED.MOOD.DISORDERS.AND.DISTURBANCES				1
N	102 (85.0%)	51 (81.0%)	153 (83.6%)
Y	18 (15.0%)	12 (19.0%)	30 (16.4%)
SLEEP.DISORDERS.AND.DISTURBANCES				1
N	108 (90.0%)	56 (88.9%)	164 (89.6%)
Y	12 (10.0%)	7 (11.1%)	19 (10.4%)
DEVELOPMENTAL.DISORDERS.NEC				0.36
N	97 (80.8%)	60 (95.2%)	157 (85.8%)
Y	23 (19.2%)	3 (4.8%)	26 (14.2%)
MOOD.DISORDERS.AND.DISTURBANCES.NEC				1
N	111 (92.5%)	58 (92.1%)	169 (92.3%)
Y	9 (7.5%)	5 (7.9%)	14 (7.7%)
PSYCHIATRIC.AND.BEHAVIOURAL.SYMPTOMS.NEC
N	120 (100.0%)	63 (100.0%)	183 (100.0%)
Y	0 (0.0%)	0 (0.0%)	0 (0.0%)
MANIC.AND.BIPOLAR.MOOD.DISORDERS.AND.DISTURBANCES
N	120 (100.0%)	63 (100.0%)	183 (100.0%)
Y	0 (0.0%)	0 (0.0%)	0 (0.0%)
PSYCHIATRIC.DISORDERS.NEC				1
N	118 (98.3%)	63 (100.0%)	181 (98.9%)
Y	2 (1.7%)	0 (0.0%)	2 (1.1%)
IMPULSE.CONTROL.DISORDERS.NEC				1
N	117 (97.5%)	60 (95.2%)	177 (96.7%)
Y	3 (2.5%)	3 (4.8%)	6 (3.3%)
DISTURBANCES.IN.THINKING.AND.PERCEPTION				1
N	120 (100.0%)	62 (98.4%)	182 (99.5%)
Y	0 (0.0%)	1 (1.6%)	1 (0.5%)
SUICIDAL.AND.SELF.INJURIOUS.BEHAVIOURS.NEC
N	120 (100.0%)	63 (100.0%)	183 (100.0%)
Y	0 (0.0%)	0 (0.0%)	0 (0.0%)
SCHIZOPHRENIA.AND.OTHER.PSYCHOTIC.DISORDERS				1
N	120 (100.0%)	61 (96.8%)	181 (98.9%)
Y	0 (0.0%)	2 (3.2%)	2 (1.1%)
EATING.DISORDERS.AND.DISTURBANCES				1
N	119 (99.2%)	63 (100.0%)	182 (99.5%)
Y	1 (0.8%)	0 (0.0%)	1 (0.5%)
CHANGES.IN.PHYSICAL.ACTIVITY				1
N	119 (99.2%)	63 (100.0%)	182 (99.5%)
Y	1 (0.8%)	0 (0.0%)	1 (0.5%)
PERSONALITY.DISORDERS.AND.DISTURBANCES.IN.BEHAVIOUR				1
N	119 (99.2%)	63 (100.0%)	182 (99.5%)
Y	1 (0.8%)	0 (0.0%)	1 (0.5%)
ADJUSTMENT.DISORDERS.INCL.SUBTYPES
N	120 (100.0%)	63 (100.0%)	183 (100.0%)
Y	0 (0.0%)	0 (0.0%)	0 (0.0%)
COMMUNICATION.DISORDERS.AND.DISTURBANCES				< 0.01
N	120 (100.0%)	63 (100.0%)	183 (100.0%)
SOMATIC.SYMPTOM.AND.RELATED.DISORDERS				1
N	120 (100.0%)	62 (98.4%)	182 (99.5%)
Y	0 (0.0%)	1 (1.6%)	1 (0.5%)
ANTIDEPRESSANTS				1
N	78 (65.0%)	38 (60.3%)	116 (63.4%)
Y	42 (35.0%)	25 (39.7%)	67 (36.6%)
ANTIPSYCHOTIC				1
N	99 (82.5%)	52 (82.5%)	151 (82.5%)
Y	21 (17.5%)	11 (17.5%)	32 (17.5%)
BENZODIAZEPINE				1
N	117 (97.5%)	62 (98.4%)	179 (97.8%)
Y	3 (2.5%)	1 (1.6%)	4 (2.2%)
GABA_B_ANTAGONIST
N	120 (100.0%)	63 (100.0%)	183 (100.0%)
Y	0 (0.0%)	0 (0.0%)	0 (0.0%)
MOOD_STABILIZER_ANTICONVULSANTS				1
N	113 (94.2%)	60 (95.2%)	173 (94.5%)
Y	7 (5.8%)	3 (4.8%)	10 (5.5%)
OPIATES				< 0.01
N	120 (100.0%)	63 (100.0%)	183 (100.0%)
OTHER_ANXIOLITICS				1
N	99 (82.5%)	46 (73.0%)	145 (79.2%)
Y	21 (17.5%)	17 (27.0%)	38 (20.8%)
SEDATIVES
N	120 (100.0%)	63 (100.0%)	183 (100.0%)
Y	0 (0.0%)	0 (0.0%)	0 (0.0%)
STIMULANTS				1
N	94 (78.3%)	45 (71.4%)	139 (76.0%)
Y	26 (21.7%)	18 (28.6%)	44 (24.0%)
CGISCAT_BASELINE_High				1
N	75 (62.5%)	37 (58.7%)	112 (61.2%)
Y	45 (37.5%)	26 (41.3%)	71 (38.8%)
SITE_COMMERCIAL				1
N	85 (70.8%)	46 (73.0%)	131 (71.6%)
Y	35 (29.2%)	17 (27.0%)	52 (28.4%)
